# Supplementary material for: Self-Perception of High School Preparation and Readiness for Pharmacy Education
Source: Pharmacy (Basel). 2026 May 30;14(3):80. doi: 10.3390/pharmacy14030080 (PMC13307450; doi:10.3390/pharmacy14030080)
Supplement: Supplementary file 1 [file pharmacy-14-00080-s001.zip]

Archive with 1 entries (1 files):
- pharmacy-4291510-supplementary.pdf
